# Supplementary material for: Computational Characterization of the Energetics, Structure, and Spectroscopy of Biofuel Precursors: The Case of Furfural‐Acetone‐Furfural
Source: J Comput Chem. 2025 Dec 29;47(1):e70297. doi: 10.1002/jcc.70297 (PMC12747218; doi:10.1002/jcc.70297)
Supplement: Supplementary file 2 — Data S2: jcc70297‐sup‐0002‐DataS2.zip. [file JCC-47-0-s001.zip]

Archive with 32 entries (31 files):
- FAFxyz/
- FAFxyz/faf1.xyz
- FAFxyz/faf10.xyz
- FAFxyz/faf11.xyz
- FAFxyz/faf12.xyz
- FAFxyz/faf13.xyz
- FAFxyz/faf14.xyz
- FAFxyz/faf15.xyz
- FAFxyz/faf16.xyz
- FAFxyz/faf17.xyz
- FAFxyz/faf18.xyz
- FAFxyz/faf19.xyz
- FAFxyz/faf2.xyz
- FAFxyz/faf20.xyz
- FAFxyz/faf21.xyz
- FAFxyz/faf22.xyz
- FAFxyz/faf23.xyz
- FAFxyz/faf24.xyz
- FAFxyz/faf25.xyz
- FAFxyz/faf26.xyz
- FAFxyz/faf27.xyz
- FAFxyz/faf28.xyz
- FAFxyz/faf29.xyz
- FAFxyz/faf3.xyz
- FAFxyz/faf30.xyz
- FAFxyz/faf4.gjf
- FAFxyz/faf4.xyz
- FAFxyz/faf5.xyz
- FAFxyz/faf6.xyz
- FAFxyz/faf7.xyz
- FAFxyz/faf8.xyz
- FAFxyz/faf9.xyz
