# Supplementary material for: Computational Characterization of the Energetics, Structure, and Spectroscopy of Biofuel Precursors: The Case of Furfural‐Acetone‐Furfural
Source: J Comput Chem. 2025 Dec 29;47(1):e70297. doi: 10.1002/jcc.70297 (PMC12747218; doi:10.1002/jcc.70297)
Supplement: Supplementary file 2 — Data S2: jcc70297‐sup‐0002‐DataS2.zip. [file JCC-47-0-s001.zip › FAFxyz/faf1.xyz]

26
FAF1
C    5.05124  -0.71393   0.00000
C    5.97841   0.37351   0.00000
C    5.22061   1.51389   0.00000
C    3.78672  -0.16204   0.00000
C    2.48744  -0.76358   0.00000
C    1.30130  -0.11119   0.00000
C    0.02475  -0.85976   0.00000
C   -1.20233  -0.03312   0.00000
C   -2.42950  -0.60464   0.00000
C   -3.68162   0.09566   0.00000
C   -4.05340   1.42519   0.00000
C   -5.47983   1.45697   0.00000
C   -5.88885   0.14847   0.00000
O   -4.81836  -0.68506   0.00000
O    3.89452   1.21057   0.00000
O   -0.01384  -2.09413   0.00000
H    5.46452   2.57161   0.00000
H    7.06364   0.32091   0.00000
H    5.27513  -1.77747   0.00000
H    2.46828  -1.85731   0.00000
H    1.26722   0.98050   0.00000
H   -1.08623   1.05385   0.00000
H   -2.48279  -1.69743   0.00000
H   -3.37699   2.27538   0.00000
H   -6.12286   2.33296   0.00000
H   -6.86367  -0.32869   0.00000
