# Supplementary material for: Computational Characterization of the Energetics, Structure, and Spectroscopy of Biofuel Precursors: The Case of Furfural‐Acetone‐Furfural
Source: J Comput Chem. 2025 Dec 29;47(1):e70297. doi: 10.1002/jcc.70297 (PMC12747218; doi:10.1002/jcc.70297)
Supplement: Supplementary file 2 — Data S2: jcc70297‐sup‐0002‐DataS2.zip. [file JCC-47-0-s001.zip › FAFxyz/faf10.xyz]

26
FAF10
C    2.70856  1.15886 0.00000
C    3.88713  1.95997 0.00000
C    4.94562  1.08813 0.00000
C    3.11924 -0.16249 0.00000
C    2.52961 -1.46825 0.00000
C    1.23695 -1.90145 0.00000
C    0.00000 -1.10472 0.00000
C   -1.23695 -1.90145 0.00000
C   -2.52961 -1.46825 0.00000
C   -3.11924 -0.16249 0.00000
C   -2.70856  1.15886 0.00000
C   -3.88713  1.95997 0.00000
C   -4.94562  1.08813 0.00000
O   -4.51027 -0.19205 0.00000
O    4.51027 -0.19205 0.00000
O    0.00000  0.13719 0.00000
H    6.02295  1.22466 0.00000
H    3.94675  3.04507 0.00000
H    1.67171  1.47031 0.00000
H    3.29311 -2.25286 0.00000
H    1.10212 -2.98536 0.00000
H   -1.10212 -2.98536 0.00000
H   -3.29311 -2.25286 0.00000
H   -1.67171  1.47031 0.00000
H   -3.94675  3.04507 0.00000
H   -6.02295  1.22466 0.00000
