# Supplementary material for: Computational Characterization of the Energetics, Structure, and Spectroscopy of Biofuel Precursors: The Case of Furfural‐Acetone‐Furfural
Source: J Comput Chem. 2025 Dec 29;47(1):e70297. doi: 10.1002/jcc.70297 (PMC12747218; doi:10.1002/jcc.70297)
Supplement: Supplementary file 2 — Data S2: jcc70297‐sup‐0002‐DataS2.zip. [file JCC-47-0-s001.zip › FAFxyz/faf11.xyz]

26
FAF11
C   -3.96904    -1.72451    0.00000
C   -5.37450    -1.46207    0.00000
C   -5.50226    -0.09924    0.00000
C   -3.33482    -0.49972    0.00000
C   -1.94286    -0.14637    0.00000
C   -1.45416     1.11693    0.00000
C   -0.02806     1.50108    0.00000
C    1.01355     0.44727    0.00000
C    2.32487     0.77929    0.00000
C    3.42361    -0.14524    0.00000
C    3.54046    -1.52038    0.00000
C    4.93633    -1.81833    0.00000
C    5.58239    -0.60956    0.00000
O    4.68582     0.40912    0.00000
O   -4.27959     0.49779    0.00000
O    0.26937     2.69974    0.00000
H   -6.35571     0.57125    0.00000
H   -6.18512    -2.18545    0.00000
H   -3.47666    -2.69355    0.00000
H   -1.27137    -1.00738    0.00000
H   -2.14102     1.96640    0.00000
H    0.71298    -0.60141    0.00000
H    2.58397     1.84196    0.00000
H    2.71787    -2.23008    0.00000
H    5.40441    -2.79903    0.00000
H    6.62901    -0.32241    0.00000
