# Supplementary material for: Computational Characterization of the Energetics, Structure, and Spectroscopy of Biofuel Precursors: The Case of Furfural‐Acetone‐Furfural
Source: J Comput Chem. 2025 Dec 29;47(1):e70297. doi: 10.1002/jcc.70297 (PMC12747218; doi:10.1002/jcc.70297)
Supplement: Supplementary file 2 — Data S2: jcc70297‐sup‐0002‐DataS2.zip. [file JCC-47-0-s001.zip › FAFxyz/faf12.xyz]

26
FAF12
C    5.01974  0.65662  0.00000
C    5.91165 -0.45996  0.00000
C    5.11766 -1.57549  0.00000
C    3.73819  0.14545  0.00000
C    2.45866  0.78814  0.00000
C    1.25247  0.17360  0.00000
C    0.00000  0.96136  0.00000
C   -1.25247  0.17360  0.00000
C   -2.45866  0.78814  0.00000
C   -3.73819  0.14545  0.00000
C   -5.01974  0.65662  0.00000
C   -5.91165 -0.45996  0.00000
C   -5.11766 -1.57549  0.00000
O   -3.80209 -1.22977  0.00000
O    3.80209 -1.22977  0.00000
O    0.00000  2.19690  0.00000
H    5.32744 -2.64050  0.00000
H    6.99802 -0.44222  0.00000
H    5.27756  1.71245  0.00000
H    2.47454  1.88192  0.00000
H    1.18296 -0.91633  0.00000
H   -1.18296 -0.91633  0.00000
H   -2.47454  1.88192  0.00000
H   -5.27756  1.71245  0.00000
H   -6.99802 -0.44222  0.00000
H   -5.32744 -2.64050  0.00000
