# Supplementary material for: Computational Characterization of the Energetics, Structure, and Spectroscopy of Biofuel Precursors: The Case of Furfural‐Acetone‐Furfural
Source: J Comput Chem. 2025 Dec 29;47(1):e70297. doi: 10.1002/jcc.70297 (PMC12747218; doi:10.1002/jcc.70297)
Supplement: Supplementary file 2 — Data S2: jcc70297‐sup‐0002‐DataS2.zip. [file JCC-47-0-s001.zip › FAFxyz/faf13.xyz]

26
FAF13
C   -4.83763  0.22640 0.00000
C   -5.43922 -1.07044 0.00000
C   -4.40363 -1.96563 0.00000
C   -3.47199  0.03404 0.00000
C   -2.38005  0.96187 0.00000
C   -1.06504  0.64410 0.00000
C   -0.03870  1.71140 0.00000
C    1.39112  1.34522 0.00000
C    1.89567  0.08842 0.00000
C    3.29666 -0.23607 0.00000
C    4.46535  0.49616 0.00000
C    5.54079 -0.44289 0.00000
C    4.96256 -1.68503 0.00000
O    3.60820 -1.57911 0.00000
O   -3.20729 -1.31705 0.00000
O   -0.34981  2.90772 0.00000
H   -4.35445 -3.04996 0.00000
H   -6.49880 -1.31087 0.00000
H   -5.33886  1.19076 0.00000
H   -2.65372  2.02065 0.00000
H   -0.76132 -0.40256 0.00000
H    2.05944  2.21050 0.00000
H    1.23306 -0.77951 0.00000
H    4.53835  1.58005 0.00000
H    6.60602 -0.22826 0.00000
H    5.36076 -2.69463 0.00000
