# Supplementary material for: Computational Characterization of the Energetics, Structure, and Spectroscopy of Biofuel Precursors: The Case of Furfural‐Acetone‐Furfural
Source: J Comput Chem. 2025 Dec 29;47(1):e70297. doi: 10.1002/jcc.70297 (PMC12747218; doi:10.1002/jcc.70297)
Supplement: Supplementary file 2 — Data S2: jcc70297‐sup‐0002‐DataS2.zip. [file JCC-47-0-s001.zip › FAFxyz/faf14.xyz]

26
FAF14
C    3.16084 -1.70160  0.74346
C    4.50062 -1.91381  0.29718
C    4.81973 -0.82443 -0.45453
C    2.76267 -0.49518  0.22882
C    1.52366  0.22757  0.33981
C    1.28340  1.43542 -0.20659
C    0.04630  2.21806  0.00327
C   -1.25063  1.55069  0.25066
C   -1.58792  0.33239 -0.21333
C   -2.88945 -0.27121 -0.06555
C   -4.07293  0.10978  0.51212
C   -4.98985 -0.96319  0.30943
C   -4.30516 -1.92163 -0.37587
O   -3.03046 -1.52104 -0.61272
O    3.77848  0.04751 -0.50845
O    0.09355  3.44512 -0.02791
H    5.70463 -0.53185 -0.99379
H    5.14025 -2.75593  0.50427
H    2.56194 -2.34902  1.36412
H    0.76448 -0.26081  0.94039
H    2.06493  1.95529 -0.74953
H   -1.98409  2.17645  0.74919
H   -0.86603 -0.25697 -0.76804
H   -4.26136  1.04437  1.01540
H   -6.01843 -1.01753  0.62664
H   -4.57092 -2.89530 -0.75077
