# Supplementary material for: Computational Characterization of the Energetics, Structure, and Spectroscopy of Biofuel Precursors: The Case of Furfural‐Acetone‐Furfural
Source: J Comput Chem. 2025 Dec 29;47(1):e70297. doi: 10.1002/jcc.70297 (PMC12747218; doi:10.1002/jcc.70297)
Supplement: Supplementary file 2 — Data S2: jcc70297‐sup‐0002‐DataS2.zip. [file JCC-47-0-s001.zip › FAFxyz/faf15.xyz]

26
FAF15
C    3.38417 -0.23083  0.00000
C    4.53056  0.53564  0.00000
C    5.63330 -0.37126  0.00000
C    5.09227 -1.62995  0.00000
C    1.97407  0.05177  0.00000
C    1.43113  1.29231  0.00000
C   -0.00901  1.61820  0.00000
C   -1.00547  0.52307  0.00000
C   -2.32953  0.80088  0.00000
C   -3.38829 -0.16885  0.00000
C   -3.44670 -1.54776  0.00000
C   -4.82862 -1.90439  0.00000
C   -5.52533 -0.72402  0.00000
O   -4.67287  0.33178  0.00000
O    3.73513 -1.56421  0.00000
O   -0.35262  2.80495  0.00000
H   -5.25463 -2.90407  0.00000
H   -6.58322 -0.48157  0.00000
H   -2.59476 -2.22198  0.00000
H   -2.63296  1.85173  0.00000
H   -0.66106 -0.51193  0.00000
H    2.07339  2.17711  0.00000
H    1.33905 -0.83655  0.00000
H    4.57155  1.62122  0.00000
H    6.69168 -0.12510  0.00000
H    5.52026 -2.62728  0.00000
