# Supplementary material for: Computational Characterization of the Energetics, Structure, and Spectroscopy of Biofuel Precursors: The Case of Furfural‐Acetone‐Furfural
Source: J Comput Chem. 2025 Dec 29;47(1):e70297. doi: 10.1002/jcc.70297 (PMC12747218; doi:10.1002/jcc.70297)
Supplement: Supplementary file 2 — Data S2: jcc70297‐sup‐0002‐DataS2.zip. [file JCC-47-0-s001.zip › FAFxyz/faf16.xyz]

26
FAF16
C   -3.18647   0.52178 -0.62150
C   -4.50620   0.02673 -0.83440
C   -4.6279   -1.09473 -0.05518
C   -2.5765   -0.33289  0.27967
C   -1.3102   -0.47268  0.93595
C   -0.15442   0.24658  0.88072
C    0.11732   1.46828  0.11598
C    1.45833   2.10643  0.26606
C    2.69252   1.55060  0.25846
C    3.10186   0.18947  0.01712
C    4.32944  -0.41932  0.17449
C    4.17592  -1.77774 -0.24569
C    2.87235  -1.90363 -0.64315
O    2.21163  -0.72376 -0.49236
O   -3.48241  -1.33148  0.62394
O   -0.72985   2.05024 -0.57050
H   -5.43624  -1.79986  0.11441
H   -5.27123   0.44802 -1.48114
H   -2.70977   1.39395 -1.05192
H   -1.29651  -1.34129  1.60218
H    0.66558  -0.11483  1.50180
H    1.39882   3.19653  0.33299
H    3.54284   2.22267  0.41067
H    5.22966   0.05863  0.55210
H    4.93238  -2.55764 -0.25976
H    2.28789  -2.72332 -1.04854
