# Supplementary material for: Computational Characterization of the Energetics, Structure, and Spectroscopy of Biofuel Precursors: The Case of Furfural‐Acetone‐Furfural
Source: J Comput Chem. 2025 Dec 29;47(1):e70297. doi: 10.1002/jcc.70297 (PMC12747218; doi:10.1002/jcc.70297)
Supplement: Supplementary file 2 — Data S2: jcc70297‐sup‐0002‐DataS2.zip. [file JCC-47-0-s001.zip › FAFxyz/faf17.xyz]

26
faf17
C    2.84823  -2.63319  -0.30545
C    3.42209  -1.59399   0.49159
C    1.83743  -2.04637  -1.01778
C    2.71121  -0.44310   0.22128
C   -3.88613   0.20179  -0.53466
C   -4.48476  -0.99472  -0.03044
C   -3.51267  -1.62260   0.70081
C   -2.58578   0.22305  -0.07524
O    1.74444  -0.72412  -0.71304
O   -2.35825  -0.90219   0.68461
C    2.87540   0.89766   0.72375
C    2.08127   1.98834   0.60306
C    0.72721   2.12402  -0.00161
C   -0.27652   1.06844   0.25119
C   -1.52384   1.16707  -0.26223
O    0.45463   3.15544  -0.62002
H    1.12946  -2.41142  -1.75483
H    3.14809  -3.67653  -0.35171
H    4.25371  -1.67598   1.18665
H    3.82905   1.03364   1.24346
H    2.48431   2.94373   0.95060
H    0.00156   0.22034   0.87586
H   -1.76187   2.03611  -0.88180
H   -4.34700   0.96234  -1.15950
H   -5.50121  -1.34551  -0.18662
H   -3.48608  -2.54696   1.26921
