# Supplementary material for: Computational Characterization of the Energetics, Structure, and Spectroscopy of Biofuel Precursors: The Case of Furfural‐Acetone‐Furfural
Source: J Comput Chem. 2025 Dec 29;47(1):e70297. doi: 10.1002/jcc.70297 (PMC12747218; doi:10.1002/jcc.70297)
Supplement: Supplementary file 2 — Data S2: jcc70297‐sup‐0002‐DataS2.zip. [file JCC-47-0-s001.zip › FAFxyz/faf18.xyz]

26
FAF18
C    2.25612   -2.79861  -0.48641
C    2.63992   -2.02742   0.65702
C    1.70443   -1.91197  -1.37016
C    2.28399   -0.72213   0.39470
C   -2.82050   -0.89395   1.13949
C   -4.07761   -1.13357   0.50199
C   -4.09301   -0.33595  -0.61049
C   -2.15338    0.03571   0.36964
O    1.71689   -0.65302  -0.85269
O   -2.93808    0.37690  -0.70660
C    2.43261    0.47609   1.18579
C    1.90898    1.70427   0.98081
C    1.00745    2.16656  -0.12408
C   -0.31443    1.55145  -0.32209
C   -0.86166    0.64145   0.51671
O    1.36121    3.12265  -0.81337
H    1.28445   -2.00873  -2.36608
H    2.37836   -3.86769  -0.63718
H    3.11702   -2.38457   1.56605
H    3.09633    0.34312   2.04551
H    2.23307    2.51442   1.64039
H   -0.86268    1.91345  -1.19472
H   -0.30164    0.30854   1.39353
H   -2.44299   -1.34642   2.05277
H   -4.86777   -1.80650   0.82336
H   -4.81966   -0.16798  -1.39905
