# Supplementary material for: Computational Characterization of the Energetics, Structure, and Spectroscopy of Biofuel Precursors: The Case of Furfural‐Acetone‐Furfural
Source: J Comput Chem. 2025 Dec 29;47(1):e70297. doi: 10.1002/jcc.70297 (PMC12747218; doi:10.1002/jcc.70297)
Supplement: Supplementary file 2 — Data S2: jcc70297‐sup‐0002‐DataS2.zip. [file JCC-47-0-s001.zip › FAFxyz/faf19.xyz]

26
FAF19
C -2.07865  2.11799   1.36385
C -1.81353  0.74102   1.08253
C -2.68757  2.62544   0.24844
C -2.27484  0.49740  -0.19140
C  2.78245  1.10016  -1.08257
C  4.03735  1.39687  -0.46673
C  4.14611  0.54061   0.59636
C  2.20992  0.08045  -0.35085
O -2.81949  1.65984  -0.70026
O  3.05114 -0.26125   0.68219
C -2.35903 -0.65082  -1.06649
C -1.73423 -1.84281  -0.95515
C -0.77617 -2.29317   0.10510
C  0.50741 -1.60244   0.30223
C  0.96335 -0.60999  -0.49844
O -1.05729 -3.28872   0.77313
H -3.07298  3.60551  -0.01391
H -1.85337  2.65919   2.27888
H -1.35142  0.01504   1.74368
H -3.06041 -0.51807  -1.89600
H -2.01766 -2.63668  -1.65193
H  1.10507 -1.96996   1.13960
H  0.35279 -0.27315  -1.33920
H  2.34358  1.57428  -1.95662
H  4.76532  2.14457  -0.76903
H  4.90780  0.38407   1.35366
