# Supplementary material for: Computational Characterization of the Energetics, Structure, and Spectroscopy of Biofuel Precursors: The Case of Furfural‐Acetone‐Furfural
Source: J Comput Chem. 2025 Dec 29;47(1):e70297. doi: 10.1002/jcc.70297 (PMC12747218; doi:10.1002/jcc.70297)
Supplement: Supplementary file 2 — Data S2: jcc70297‐sup‐0002‐DataS2.zip. [file JCC-47-0-s001.zip › FAFxyz/faf2.xyz]

26
faf2
C    2.85058  -0.29196  0.06593
C    4.03580   0.02698 -0.56165
C    4.92475  -1.07022 -0.34735
C    4.22763  -1.98634  0.39502
C    1.57782   0.36070  0.22835
C    1.26739   1.58823 -0.24975
C    0.00000   2.30946  0.00000
C   -1.26739   1.58823  0.24975
C   -1.57782   0.36070 -0.22835
C   -2.85058  -0.29196 -0.06593
C   -4.03580   0.02698  0.56165
C   -4.92475  -1.07022  0.34735
C   -4.22763  -1.98634 -0.39502
O   -2.97320  -1.53268 -0.65395
O    2.97320  -1.53268  0.65395
O    0.00000   3.54405  0.00000
H   -5.94891  -1.16938  0.69682
H   -4.47309  -2.96311 -0.79940
H   -4.24131   0.94246  1.10933
H   -0.84662  -0.20187 -0.81291
H   -2.01842   2.18760  0.77172
H    2.01842   2.18760 -0.77172
H    0.84662  -0.20187  0.81291
H    4.24131   0.94246 -1.10933
H    5.94891  -1.16938 -0.69682
H    4.47309  -2.96311  0.79940
