# Supplementary material for: Computational Characterization of the Energetics, Structure, and Spectroscopy of Biofuel Precursors: The Case of Furfural‐Acetone‐Furfural
Source: J Comput Chem. 2025 Dec 29;47(1):e70297. doi: 10.1002/jcc.70297 (PMC12747218; doi:10.1002/jcc.70297)
Supplement: Supplementary file 2 — Data S2: jcc70297‐sup‐0002‐DataS2.zip. [file JCC-47-0-s001.zip › FAFxyz/faf20.xyz]

26
FAF20
C   5.20534 -0.93781  0.00000
C   3.78011 -0.93479  0.00000
C   5.59391  0.37714  0.00000
C   3.38022  0.38987  0.00000
C  -4.36808 -1.05753  0.00000
C  -5.71302 -0.57797  0.00000
C  -5.63057  0.78956  0.00000
C  -3.54921  0.05208  0.00000
O   4.51641  1.19385  0.00000
O  -4.33136  1.18740  0.00000
C   2.16245  1.14584  0.00000
C   0.84645  0.79148  0.00000
C   0.27344 -0.56034  0.00000
C  -1.19711 -0.71961  0.00000
C  -2.12649  0.26503  0.00000
O   0.97008 -1.58551  0.00000
H   6.56279  0.86756  0.00000
H   5.86198 -1.80374  0.00000
H   3.09788 -1.77590  0.00000
H   2.36189  2.22224  0.00000
H   0.14270  1.62411  0.00000
H  -1.50835 -1.76789  0.00000
H  -1.83088  1.31622  0.00000
H  -4.03892 -2.09280  0.00000
H  -6.62539 -1.16820  0.00000
H  -6.37103  1.58297  0.00000
