# Supplementary material for: Computational Characterization of the Energetics, Structure, and Spectroscopy of Biofuel Precursors: The Case of Furfural‐Acetone‐Furfural
Source: J Comput Chem. 2025 Dec 29;47(1):e70297. doi: 10.1002/jcc.70297 (PMC12747218; doi:10.1002/jcc.70297)
Supplement: Supplementary file 2 — Data S2: jcc70297‐sup‐0002‐DataS2.zip. [file JCC-47-0-s001.zip › FAFxyz/faf21.xyz]

26
FAF21
C    3.00471  -2.59188  0.28068
C    3.56297  -1.51623 -0.47869
C    1.94899  -2.05848  0.96920
C    2.79945  -0.39884 -0.21200
C   -2.54135  -1.14185 -0.77409
C   -3.86044  -1.66832 -0.63040
C   -4.54583  -0.77010  0.14547
C   -2.50675   0.04800 -0.07553
O    1.81334  -0.73496  0.68359
O   -3.74435   0.27032  0.48943
C    2.93015   0.95759 -0.68280
C    2.09462   2.01698 -0.56521
C    0.71972   2.09292  0.00383
C   -0.23748   1.01008 -0.30382
C   -1.50194   1.04262  0.17465
O    0.39554   3.09769  0.63962
H    1.23375  -2.46353  1.67790
H    3.34484  -3.62311  0.31975
H    4.42040  -1.55274 -1.14569
H    3.89368   1.13742 -1.16992
H    2.47304   2.99267 -0.88269
H    0.10070   0.19440 -0.94338
H   -1.79497   1.88457  0.80816
H   -1.71329  -1.58157 -1.32307
H   -4.25404  -2.59190 -1.04640
H   -5.56311  -0.73192  0.52181
