# Supplementary material for: Computational Characterization of the Energetics, Structure, and Spectroscopy of Biofuel Precursors: The Case of Furfural‐Acetone‐Furfural
Source: J Comput Chem. 2025 Dec 29;47(1):e70297. doi: 10.1002/jcc.70297 (PMC12747218; doi:10.1002/jcc.70297)
Supplement: Supplementary file 2 — Data S2: jcc70297‐sup‐0002‐DataS2.zip. [file JCC-47-0-s001.zip › FAFxyz/faf22.xyz]

26
FAF22
C   -5.15305   1.02805 0.00000
C   -3.72903   0.96773 0.00000
C   -5.59424  -0.27015 0.00000
C   -3.38279  -0.37189 0.00000
C    4.56430  -1.26767 0.00000
C    5.79785  -0.54448 0.00000
C    5.45648   0.78097 0.00000
C    3.55264  -0.33029 0.00000
O   -4.55043  -1.12964 0.00000
O    4.10357   0.92844 0.00000
C   -2.19641  -1.17642 0.00000
C   -0.86728  -0.87537 0.00000
C   -0.23957   0.45276 0.00000
C    1.23653   0.55340 0.00000
C    2.12306  -0.47044 0.00000
O   -0.89649   1.50331 0.00000
H   -6.58208  -0.72118 0.00000
H   -5.77424   1.91974 0.00000
H   -3.01348   1.78071 0.00000
H   -2.43953  -2.24384 0.00000
H   -0.19839  -1.73637 0.00000
H    1.60080   1.58347 0.00000
H    1.78416  -1.50841 0.00000
H    4.42913  -2.34618 0.00000
H    6.80557  -0.95055 0.00000
H    6.03220   1.70099 0.00000
