# Supplementary material for: Computational Characterization of the Energetics, Structure, and Spectroscopy of Biofuel Precursors: The Case of Furfural‐Acetone‐Furfural
Source: J Comput Chem. 2025 Dec 29;47(1):e70297. doi: 10.1002/jcc.70297 (PMC12747218; doi:10.1002/jcc.70297)
Supplement: Supplementary file 2 — Data S2: jcc70297‐sup‐0002‐DataS2.zip. [file JCC-47-0-s001.zip › FAFxyz/faf23.xyz]

26
FAF23
C   -2.17170 -2.25941    1.00550
C   -1.79203 -0.88473    0.91835
C   -3.17400 -2.43663    0.09009
C   -2.58308 -0.31049   -0.05421
C    3.95071  0.07674    0.51662
C    4.48243 -1.16067    0.03799
C    3.46964 -1.75982   -0.66200
C    2.64591  0.14917    0.07441
O   -3.44230 -1.27062   -0.55292
O    2.35241 -0.98392   -0.65036
C   -2.77073  1.01386   -0.59673
C   -1.95437  2.09380   -0.54403
C   -0.57212  2.20790   -0.01002
C    0.37357  1.09438   -0.24058
C    1.63441  1.14835    0.24868
O   -0.22917  3.25494    0.54458
H   -3.77274 -3.29194   -0.20680
H   -1.76106 -3.01626    1.66831
H   -1.04199 -0.37306    1.51256
H   -3.74751  1.14801   -1.07273
H   -2.35884  3.04978   -0.88737
H    0.04119  0.24033   -0.83092
H    1.92517  2.02405    0.83564
H    4.45760  0.83052    1.11343
H    5.48282 -1.55656    0.18975
H    3.38950 -2.69722   -1.20341
