# Supplementary material for: Computational Characterization of the Energetics, Structure, and Spectroscopy of Biofuel Precursors: The Case of Furfural‐Acetone‐Furfural
Source: J Comput Chem. 2025 Dec 29;47(1):e70297. doi: 10.1002/jcc.70297 (PMC12747218; doi:10.1002/jcc.70297)
Supplement: Supplementary file 2 — Data S2: jcc70297‐sup‐0002‐DataS2.zip. [file JCC-47-0-s001.zip › FAFxyz/faf24.xyz]

26
FAF24
C   -3.30124   0.52345  -0.56916
C   -4.61433   0.01320  -0.78465
C   -4.69568  -1.15561  -0.07223
C   -2.65390  -0.37062   0.26582
C   -1.37234  -0.52101   0.88831
C   -0.22612   0.21559   0.84067
C    0.01417   1.47298   0.12360
C    1.36287   2.09611   0.23442
C    2.58785   1.52129   0.18801
C    2.95130   0.14847  -0.07318
C    2.34619  -0.94913  -0.64741
C    3.31518  -1.99958  -0.65959
C    4.45046  -1.47733  -0.10076
O    4.25302  -0.18031   0.25183
O   -3.53146  -1.40741   0.56780
O   -0.86217   2.08133  -0.50149
H   -5.48550  -1.88704   0.07104
H   -5.40211   0.45603  -1.38820
H   -2.85342   1.43151  -0.95410
H   -1.33221  -1.41879   1.51376
H    0.61307  -0.16184   1.42655
H    1.32052   3.18699   0.29726
H    3.45445   2.17798   0.31541
H    1.33248  -0.98760  -1.03274
