# Supplementary material for: Computational Characterization of the Energetics, Structure, and Spectroscopy of Biofuel Precursors: The Case of Furfural‐Acetone‐Furfural
Source: J Comput Chem. 2025 Dec 29;47(1):e70297. doi: 10.1002/jcc.70297 (PMC12747218; doi:10.1002/jcc.70297)
Supplement: Supplementary file 2 — Data S2: jcc70297‐sup‐0002‐DataS2.zip. [file JCC-47-0-s001.zip › FAFxyz/faf25.xyz]

26
FAF25
C   -1.32070 -2.20533 -0.98355
C   -1.81149 -2.85975  0.18892
C   -2.20806 -1.86152  1.03779
C   -1.43149 -0.84919 -0.75964
C   -1.08087  0.26814 -1.59814
C   -0.86359  1.56622 -1.28648
C   -0.85598  2.24237  0.03717
C   -0.34234  1.60186  1.27506
C    0.69703  0.75694  1.45927
C    1.66566  0.23588  0.52324
C    2.17259  0.60405 -0.70262
C    3.18595 -0.34660 -1.03843
C    3.23944 -1.23070  0.00548
O    2.33815 -0.88917  0.96226
O   -1.98875 -0.64249  0.47701
O   -1.28179  3.39611  0.10685
H   -2.66019 -1.85412  2.02436
H   -1.87122 -3.92809  0.37740
H   -0.91780 -2.66826 -1.88055
H   -0.99351 -0.00777 -2.65373
H   -0.71868  2.26654 -2.11403
H   -0.87489  1.94246  2.16673
H    0.87108  0.41020  2.48306
H    1.86395  1.46458 -1.28594
H    3.80244 -0.36634 -1.93319
H    3.84003 -2.11141  0.20968
