# Supplementary material for: Computational Characterization of the Energetics, Structure, and Spectroscopy of Biofuel Precursors: The Case of Furfural‐Acetone‐Furfural
Source: J Comput Chem. 2025 Dec 29;47(1):e70297. doi: 10.1002/jcc.70297 (PMC12747218; doi:10.1002/jcc.70297)
Supplement: Supplementary file 2 — Data S2: jcc70297‐sup‐0002‐DataS2.zip. [file JCC-47-0-s001.zip › FAFxyz/faf26.xyz]

26
FAF26
C   2.02159  -0.23284 -0.90961
C   2.57007  -1.51652 -1.21175
C   2.53689  -2.22933 -0.04290
C   1.68208  -0.24361  0.42529
C   1.15576   0.69299  1.38654
C   0.46990   1.84899  1.22621
C   0.00000   2.54172  0.00000
C  -0.46990   1.84899 -1.22621
C  -1.15576   0.69299 -1.38654
C  -1.68208  -0.24361 -0.42529
C  -2.02159  -0.23284  0.90961
C  -2.57007  -1.51652  1.21175
C  -2.53689  -2.22933  0.04290
O  -2.01617  -1.47577 -0.95789
O   2.01617  -1.47577  0.95789
O   0.00000   3.77465  0.00000
H   2.83583  -3.23752  0.22608
H   2.94598  -1.86472 -2.16998
H   1.90052   0.60276 -1.58959
H   1.38005   0.40120  2.41781
H   0.28144   2.44192  2.12565
H  -0.28144   2.44192 -2.12565
H  -1.38005   0.40120 -2.41781
H  -1.90052   0.60276  1.58959
H  -2.94598  -1.86472  2.16998
H  -2.83583  -3.23752 -0.22608
