# Supplementary material for: Computational Characterization of the Energetics, Structure, and Spectroscopy of Biofuel Precursors: The Case of Furfural‐Acetone‐Furfural
Source: J Comput Chem. 2025 Dec 29;47(1):e70297. doi: 10.1002/jcc.70297 (PMC12747218; doi:10.1002/jcc.70297)
Supplement: Supplementary file 2 — Data S2: jcc70297‐sup‐0002‐DataS2.zip. [file JCC-47-0-s001.zip › FAFxyz/faf27.xyz]

26
FAF27
C    4.07176  -0.58163  0.03868
C    3.76126  -1.97269  0.15359
C    2.40595  -2.04156  0.33431
C    2.87915   0.10432  0.14207
C    2.60840   1.52005  0.12115
C    1.43690   2.19232  0.02281
C    0.05142   1.68462 -0.20049
C   -0.13762   0.57223 -1.16048
C   -1.21245  -0.24008 -1.31405
C   -2.39443  -0.43822 -0.52109
C   -3.51106  -1.20453 -0.80296
C   -4.37984  -1.10069  0.32447
C   -3.72885  -0.29244  1.22041
O   -2.53372   0.11073  0.72498
O    1.86069  -0.79594  0.33238
O   -0.88442   2.29596  0.31146
H    1.71042  -2.86091  0.48495
H    4.45037  -2.81198  0.11629
H    5.05039  -0.13203 -0.10826
H    3.51533   2.11971  0.24861
H    1.46640   3.27614  0.16606
H    0.68618   0.42805 -1.86392
H   -1.18767  -0.91668 -2.17442
H   -3.67707  -1.76786 -1.71784
H   -5.35523  -1.56023  0.45867
H   -3.97595   0.07404  2.21184
