# Supplementary material for: Computational Characterization of the Energetics, Structure, and Spectroscopy of Biofuel Precursors: The Case of Furfural‐Acetone‐Furfural
Source: J Comput Chem. 2025 Dec 29;47(1):e70297. doi: 10.1002/jcc.70297 (PMC12747218; doi:10.1002/jcc.70297)
Supplement: Supplementary file 2 — Data S2: jcc70297‐sup‐0002‐DataS2.zip. [file JCC-47-0-s001.zip › FAFxyz/faf28.xyz]

26
FAF28
C    5.03836 -0.06642  -1.10543
C    4.49757 -0.99231  -0.16051
C    4.02886  0.81753  -1.38034
C    3.19765 -0.59772   0.08502
C   -4.05376 -1.33317  -0.46863
C   -5.29666 -0.69630  -0.77570
C   -5.09252  0.64229  -0.57579
C   -3.17490 -0.33604  -0.10132
O    2.91305  0.50685  -0.67219
O   -3.81582  0.87788  -0.16825
C    2.19995 -1.18679   0.93950
C    0.97334 -0.73717   1.29115
C    0.38801  0.60931   1.01659
C   -1.03643  0.68958   0.63683
C   -1.79894 -0.37953   0.30688
O    1.04690  1.63884   1.14914
H    3.94960  1.68390  -2.02928
H    6.03970 -0.05473  -1.52697
H    4.99817 -1.84377   0.29350
H    2.50246 -2.16711   1.32058
H    0.34892 -1.41099   1.88469
H   -1.44569  1.70156   0.59603
H   -1.36697 -1.38348   0.32423
H   -3.82526 -2.39500  -0.51098
H   -6.22059 -1.16577  -1.10191
H   -5.72633  1.51774  -0.67530
