# Supplementary material for: Computational Characterization of the Energetics, Structure, and Spectroscopy of Biofuel Precursors: The Case of Furfural‐Acetone‐Furfural
Source: J Comput Chem. 2025 Dec 29;47(1):e70297. doi: 10.1002/jcc.70297 (PMC12747218; doi:10.1002/jcc.70297)
Supplement: Supplementary file 2 — Data S2: jcc70297‐sup‐0002‐DataS2.zip. [file JCC-47-0-s001.zip › FAFxyz/faf29.xyz]

26
FAF29
C   -4.85700  0.31579 0.00000
C   -5.51280 -0.95463 0.00000
C   -4.51606 -1.89267 0.00000
C   -3.50079  0.06620 0.00000
C   -2.37082  0.94764 0.00000
C   -1.07026  0.57584 0.00000
C    0.00069  1.59984 0.00000
C    1.41439  1.17425 0.00000
C    1.86155 -0.10450 0.00000
C    3.24099 -0.50326 0.00000
C    3.83399 -1.74851 0.00000
C    5.24740 -1.53317 0.00000
C    5.42065 -0.17533 0.00000
O    4.21871  0.46230 0.00000
O   -3.29315 -1.29502 0.00000
O   -0.26290  2.80702 0.00000
H   -4.51282 -2.97810 0.00000
H   -6.58159 -1.15008 0.00000
H   -5.31711  1.30043 0.00000
H   -2.59990  2.01697 0.00000
H   -0.81135 -0.48282 0.00000
H    2.12750  2.00179 0.00000
H    1.16144 -0.94233 0.00000
H    3.30903 -2.70029 0.00000
H    6.03342 -2.28323 0.00000
H    6.29611  0.46616 0.00000
