# Supplementary material for: Computational Characterization of the Energetics, Structure, and Spectroscopy of Biofuel Precursors: The Case of Furfural‐Acetone‐Furfural
Source: J Comput Chem. 2025 Dec 29;47(1):e70297. doi: 10.1002/jcc.70297 (PMC12747218; doi:10.1002/jcc.70297)
Supplement: Supplementary file 2 — Data S2: jcc70297‐sup‐0002‐DataS2.zip. [file JCC-47-0-s001.zip › FAFxyz/faf3.xyz]

26
FAF3
C   -5.55799 -0.60846 -0.18597
C   -4.96680  0.68022 -0.05034
C   -3.59346  0.49424 -0.02830
C   -4.50851 -1.49098 -0.24563
C    4.30891  1.01847 -0.24062
C    5.65608  0.54906 -0.28359
C    3.50773 -0.08163 -0.01041
C    5.59342 -0.80454 -0.07754
O   -3.32515 -0.84268 -0.15193
O    4.30626 -1.20148  0.08888
C   -2.57421  1.49859  0.06939
C   -1.21578  1.47022  0.14481
C   -0.29499  0.31628  0.24160
C    1.14081  0.66346  0.07937
C    2.09580 -0.29285  0.13965
O   -0.65902 -0.83925  0.45960
H   -4.44701 -2.57001 -0.34813
H   -6.61481 -0.85608 -0.23391
H   -5.47550  1.63818  0.02342
H   -3.02112  2.49836  0.05883
H   -0.72680  2.44843  0.14987
H    1.40406  1.70938 -0.09841
H    1.77352 -1.32311  0.31849
H    3.96525  2.04169 -0.36405
H    6.55682  1.13495 -0.44591
H    6.34354 -1.58709 -0.02426
