# Supplementary material for: Computational Characterization of the Energetics, Structure, and Spectroscopy of Biofuel Precursors: The Case of Furfural‐Acetone‐Furfural
Source: J Comput Chem. 2025 Dec 29;47(1):e70297. doi: 10.1002/jcc.70297 (PMC12747218; doi:10.1002/jcc.70297)
Supplement: Supplementary file 2 — Data S2: jcc70297‐sup‐0002‐DataS2.zip. [file JCC-47-0-s001.zip › FAFxyz/faf30.xyz]

26
FAF30
C   -4.62093  -1.84621   0.29829
C   -3.26086  -1.69234   0.71416
C   -4.92307  -0.72301  -0.42255
C   -2.82663  -0.48247   0.21616
C    3.25999  -1.69360  -0.71214
C    4.62056  -1.84684  -0.29773
C    4.92360  -0.72250   0.42100
C    2.82647  -0.48280  -0.21574
O   -3.84939   0.11184  -0.48289
O    3.85013   0.11258   0.48109
C   -1.56020   0.19043   0.31381
C   -1.27569   1.41076  -0.19812
C    0.00010   2.13615   0.00002
C    1.27623   1.41133   0.19705
C    1.56005   0.19004  -0.31313
O   -0.00040   3.36971   0.00089
H   -5.81689  -0.38150  -0.93484
H   -5.28885  -2.67756   0.50637
H   -2.66808  -2.38196   1.30963
H   -0.80479  -0.35473   0.88411
H   -2.05352   1.98900  -0.70265
H    2.05462   1.99038   0.69978
H    0.80390  -0.35605  -0.88154
H    2.66643  -2.38418  -1.30571
H    5.28819  -2.67856  -0.50523
H    5.81804  -0.38028   0.93173
