# Supplementary material for: Computational Characterization of the Energetics, Structure, and Spectroscopy of Biofuel Precursors: The Case of Furfural‐Acetone‐Furfural
Source: J Comput Chem. 2025 Dec 29;47(1):e70297. doi: 10.1002/jcc.70297 (PMC12747218; doi:10.1002/jcc.70297)
Supplement: Supplementary file 2 — Data S2: jcc70297‐sup‐0002‐DataS2.zip. [file JCC-47-0-s001.zip › FAFxyz/faf4.gjf]

26
FAF4
C	-4.85909	-1.48107	0.00000
C	-3.49564	-1.06758	0.00000
C	-5.61033	-0.33353	0.00000
C	-3.49523	0.31658	0.00000
C	4.36652	1.04530	0.00000
C	5.71963	0.59214	0.00000
C	3.56655	-0.07973	0.00000
C	5.66160	-0.77741	0.00000
O	-4.81450	0.75938	0.00000
O	4.37179	-1.19925	0.00000
C	-2.54214	1.38499	0.00000
C	-1.17846	1.40473	0.00000
C	-0.24608	0.26973	0.00000
C	1.18941	0.63683	0.00000
C	2.15115	-0.31543	0.00000
O	-0.60905	-0.91435	0.00000
H	-6.67959	-0.14370	0.00000
H	-5.23863	-2.49936	0.00000
H	-2.59781	-1.67391	0.00000
H	-3.03314	2.36346	0.00000
H	-0.71668	2.39509	0.00000
H	1.44943	1.69828	0.00000
H	1.83183	-1.36186	0.00000
H	4.01815	2.07437	0.00000
H	6.62129	1.19868	0.00000
H	6.41723	-1.55648	0.00000
