# Supplementary material for: Computational Characterization of the Energetics, Structure, and Spectroscopy of Biofuel Precursors: The Case of Furfural‐Acetone‐Furfural
Source: J Comput Chem. 2025 Dec 29;47(1):e70297. doi: 10.1002/jcc.70297 (PMC12747218; doi:10.1002/jcc.70297)
Supplement: Supplementary file 2 — Data S2: jcc70297‐sup‐0002‐DataS2.zip. [file JCC-47-0-s001.zip › FAFxyz/faf4.xyz]

26
FAF4
C  -4.85909 -1.48107  0.00000
C  -3.49564 -1.06758  0.00000
C  -5.61033 -0.33353  0.00000
C  -3.49523  0.31658  0.00000
C   4.36652  1.04530  0.00000
C   5.71963  0.59214  0.00000
C   3.56655 -0.07973  0.00000
C   5.66160 -0.77741  0.00000
O  -4.81450  0.75938  0.00000
O   4.37179 -1.19925  0.00000
C  -2.54214  1.38499  0.00000
C  -1.17846  1.40473  0.00000
C  -0.24608  0.26973  0.00000
C   1.18941  0.63683  0.00000
C   2.15115 -0.31543  0.00000
O  -0.60905 -0.91435  0.00000
H  -6.67959 -0.14370  0.00000
H  -5.23863 -2.49936  0.00000
H  -2.59781 -1.67391  0.00000
H  -3.03314  2.36346  0.00000
H  -0.71668  2.39509  0.00000
H   1.44943  1.69828  0.00000
H   1.83183 -1.36186  0.00000
H   4.01815  2.07437  0.00000
H   6.62129  1.19868  0.00000
H   6.41723 -1.55648  0.00000
