# Supplementary material for: Computational Characterization of the Energetics, Structure, and Spectroscopy of Biofuel Precursors: The Case of Furfural‐Acetone‐Furfural
Source: J Comput Chem. 2025 Dec 29;47(1):e70297. doi: 10.1002/jcc.70297 (PMC12747218; doi:10.1002/jcc.70297)
Supplement: Supplementary file 2 — Data S2: jcc70297‐sup‐0002‐DataS2.zip. [file JCC-47-0-s001.zip › FAFxyz/faf5.xyz]

26
FAF5
      C     -3.885188    1.792415    0.092644
      C     -4.062733    0.389192    0.270501
      C     -2.543416    1.976577   -0.062547
      C     -2.813763   -0.178613    0.195159
      O     -1.881636    0.795890   -0.001163
      C      4.062741    0.389073    0.270590
      C      2.813736   -0.178654    0.195207
      C      3.885308    1.792287    0.092576
      C      2.543561    1.976526   -0.062742
      O      1.881695    0.795893   -0.001296
      C     -2.432415   -1.559806    0.338697
      C     -1.246308   -2.170742    0.140137
      C     -0.000045   -1.584614   -0.422705
      C      1.246171   -2.170712    0.140265
      C      2.432293   -1.559808    0.338849
      O     -0.000014   -0.760031   -1.321899
      H     -1.931290    2.848542   -0.218946
      H     -4.641947    2.559506    0.082085
      H     -4.986784   -0.143642    0.430294
      H     -3.248172   -2.176738    0.704245
      H     -1.180849   -3.217129    0.422765
      H      1.180655   -3.217071    0.422982
      H      3.247989   -2.176746    0.704524
      H      4.986743   -0.143806    0.430515
      H      4.642121    2.559327    0.082004
      H      1.931510    2.848519   -0.219283
	  
