# Supplementary material for: Computational Characterization of the Energetics, Structure, and Spectroscopy of Biofuel Precursors: The Case of Furfural‐Acetone‐Furfural
Source: J Comput Chem. 2025 Dec 29;47(1):e70297. doi: 10.1002/jcc.70297 (PMC12747218; doi:10.1002/jcc.70297)
Supplement: Supplementary file 2 — Data S2: jcc70297‐sup‐0002‐DataS2.zip. [file JCC-47-0-s001.zip › FAFxyz/faf6.xyz]

26
FAF6
C    5.61179 -0.44441   0.00000
C    4.93038  0.80573   0.00000
C    4.62680 -1.40056   0.00000
C    3.57219  0.52639   0.00000
C   -4.55369 -1.28596  -0.00000
C   -5.78077 -0.55257   0.00000
C   -5.42838  0.77023   0.00000
C   -3.53270 -0.35837   0.00000
O    3.39986 -0.83225   0.00000
O   -4.07453  0.90724   0.00000
C    2.49040  1.46762  -0.00000
C    1.13222  1.37182  -0.00000
C    0.26003  0.17809  -0.00000
C   -1.19429  0.48534  -0.00000
C   -2.10827 -0.51202  -0.00000
O    0.67375 -0.98200  -0.00000
H    4.64225 -2.48611   0.00000
H    6.68397 -0.62020   0.00000
H    5.37005  1.79999  -0.00000
H    2.88190  2.49051  -0.00000
H    0.59910  2.32632  -0.00000
H   -1.51459  1.52930   0.00000
H   -1.73917 -1.54191  -0.00000
H   -4.42523 -2.36518  -0.00000
H   -6.79202 -0.94999   0.00000
H   -5.99786  1.69428   0.00000
