# Supplementary material for: Computational Characterization of the Energetics, Structure, and Spectroscopy of Biofuel Precursors: The Case of Furfural‐Acetone‐Furfural
Source: J Comput Chem. 2025 Dec 29;47(1):e70297. doi: 10.1002/jcc.70297 (PMC12747218; doi:10.1002/jcc.70297)
Supplement: Supplementary file 2 — Data S2: jcc70297‐sup‐0002‐DataS2.zip. [file JCC-47-0-s001.zip › FAFxyz/faf7.xyz]

26
FAF7
C    4.15085  -1.39911  0.00000
C    5.57751  -1.38359  0.00000
C    5.94281  -0.06218  0.00000
C    3.73511  -0.08262  0.00000
C    2.46073   0.57612  0.00000
C    1.25261  -0.03465  0.00000
C    0.00000   0.75330  0.00000
C   -1.25261  -0.03465  0.00000
C   -2.46073   0.57612  0.00000
C   -3.73511  -0.08262  0.00000
C   -4.15085  -1.39911  0.00000
C   -5.57751  -1.38359  0.00000
C   -5.94281  -0.06218  0.00000
O   -4.84532   0.73526  0.00000
O    4.84532   0.73526  0.00000
O    0.00000   1.98770  0.00000
H    6.90126   0.44708  0.00000
H    6.24932  -2.23770  0.00000
H    3.50319  -2.27139  0.00000
H    2.47815   1.67008  0.00000
H    1.17236  -1.12496  0.00000
H   -1.17236  -1.12496  0.00000
H   -2.47815   1.67008  0.00000
H   -3.50319  -2.27139  0.00000
H   -6.24932  -2.23770  0.00000
H   -6.90126   0.44708  0.00000
