# Supplementary material for: Computational Characterization of the Energetics, Structure, and Spectroscopy of Biofuel Precursors: The Case of Furfural‐Acetone‐Furfural
Source: J Comput Chem. 2025 Dec 29;47(1):e70297. doi: 10.1002/jcc.70297 (PMC12747218; doi:10.1002/jcc.70297)
Supplement: Supplementary file 2 — Data S2: jcc70297‐sup‐0002‐DataS2.zip. [file JCC-47-0-s001.zip › FAFxyz/faf8.xyz]

26
FAF8
C    4.58205   -0.04578   0.12137
C    4.70603   -1.44513  -0.12131
C    3.43214   -1.89220  -0.36303
C    3.23573    0.26268   0.02375
C    2.60989    1.54897   0.15132
C    1.31541    1.96277   0.15989
C    0.07187    1.15468   0.17649
C   -1.13827    1.90603  -0.20033
C   -2.41920    1.45137  -0.30241
C   -3.01441    0.16714  -0.07865
C   -2.62431   -1.09836   0.32285
C   -3.79423   -1.91259   0.32095
C   -4.82689   -1.10359  -0.07822
O   -4.38420    0.15043  -0.32373
O    2.53973   -0.87700  -0.27895
O    0.05175   -0.03383   0.50937
H    3.01639   -2.86664  -0.59975
H    5.61235   -2.04437  -0.12010
H    5.37766    0.66121   0.34277
H    3.36184    2.34165   0.22509
H    1.16489    3.04564   0.18194
H   -0.98760    2.95998  -0.44580
H   -3.16326    2.18974  -0.61831
H   -1.60671   -1.36584   0.58033
H   -3.86497   -2.96489   0.58316
H   -5.88932   -1.27119  -0.22818
