# Supplementary material for: Computational Characterization of the Energetics, Structure, and Spectroscopy of Biofuel Precursors: The Case of Furfural‐Acetone‐Furfural
Source: J Comput Chem. 2025 Dec 29;47(1):e70297. doi: 10.1002/jcc.70297 (PMC12747218; doi:10.1002/jcc.70297)
Supplement: Supplementary file 2 — Data S2: jcc70297‐sup‐0002‐DataS2.zip. [file JCC-47-0-s001.zip › FAFxyz/faf9.xyz]

26
FAF9
C    4.59894  -1.27547  0.00000
C    5.81985  -0.53242  0.00000
C    5.45679   0.78767  0.00000
C    3.57048  -0.35584  0.00000
C    2.14782  -0.52032  0.00000
C    1.22693   0.47152  0.00000
C   -0.22172   0.16092  0.00000
C   -1.10838   1.33192  0.00000
C   -2.47160   1.36744  0.00000
C   -3.46721   0.33826  0.00000
C   -3.52328  -1.04465  0.00000
C   -4.90237  -1.40305  0.00000
C   -5.60682  -0.22626  0.00000
O   -4.76751   0.83372  0.00000
O    4.10215   0.91400  0.00000
O   -0.63143  -1.00840  0.00000
H    6.01896   1.71619  0.00000
H    6.83424  -0.92168  0.00000
H    4.47929  -2.35572  0.00000
H    1.78685  -1.55290  0.00000
H    1.53941   1.51768  0.00000
H   -0.60625   2.30233  0.00000
H   -2.92260   2.36497  0.00000
H   -2.65030  -1.68622  0.00000
